# Supplementary material for: Comprehensive Chemical Composition Evaluation of Ziziphus jujuba var. spinosa Germplasm Resources and Selection of Elite Cultivars for Seed, Pulp, and Leaf Utilization
Source: Molecules. 2025 Nov 19;30(22):4470. doi: 10.3390/molecules30224470 (PMC12655315; doi:10.3390/molecules30224470)
Supplement: Supplementary file 1 [file molecules-30-04470-s001.zip]

Archive with 2 entries (2 files):
- Moisture content.xlsx
- Quantitative related data.xlsx
