# Supplementary material for: Comprehensive Chemical Composition Evaluation of Ziziphus jujuba var. spinosa Germplasm Resources and Selection of Elite Cultivars for Seed, Pulp, and Leaf Utilization
Source: Molecules. 2025 Nov 19;30(22):4470. doi: 10.3390/molecules30224470 (PMC12655315; doi:10.3390/molecules30224470)
Supplement: Supplementary file 1 [file molecules-30-04470-s001.zip › Moisture content.xlsx]

## Sheet: Sheet1
germplasms	Fresh fruit weight(g)	Dried fruit weight(g)	Fruit moisture content(%)	Fresh leaf weight(g)	Dry leaf weight(g)	Leaf water content(%)
1-1	1.87333	0.647368	0.65443	0.051205	0.036586	71.45
1-2	1.61429	0.664	0.6343	0.045655	0.0270415	59.23
1-3	1.67667	0.679487	0.594739	0.0462	0.0318364	68.91
2-1	2.27	1.3662	0.398151	0.0447	0.0294037	65.78
2-2	2.16333	1.20706	0.442038	0.05426	0.0399462	73.62
2-3	1.46333	0.6425	0.560934	0.046375	0.0356346	76.84
3-1	1.19	0.608	0.489076	0.05259	0.03726	70.85
3-2	1.05333	0.465833	0.557753	0.046025	0.0301188	65.44
3-3	1.33	0.541739	0.592677	0.041125	0.0305106	74.19
4-1	6.45333	2.0125	0.688146	0.074915	0.0476235	63.57
4-2	7.01333	2.20488	0.685616	0.080495	0.058705	72.93
4-3	3.58667	2.22083	0.380809	0.063255	0.042267	66.82
5-1	5.65	1.261	0.776814	0.0665	0.0489107	73.55
5-2	7.06	1.45806	0.793475	0.06488	0.0499641	77.01
5-3	6.44333	1.56842	0.756582	0.05796	0.0387868	66.92
6-1	1.55667	0.593333	0.618844	0.06226	0.041434	66.55
6-2	2.00667	0.613125	0.694456	0.066085	0.0487972	73.84
6-3	2.03667	0.7275	0.642799	0.0618565	0.0385799	62.37
7-1	2.11	1.14625	0.456754	0.0602	0.040629	67.49
7-2	1.87667	1.16488	0.379283	0.05352	0.0408518	76.33
7-3	2.39	1.205	0.495816	0.07107	0.0516537	72.68
8-1	3.3	0.9415	0.714697	0.03273	0.022983	70.22
8-2	3.35	1.25054	0.626705	0.05716	0.0370225	64.77
8-3	3.19333	1.1865	0.628445	0.0746	0.0433724	58.14
9-1	2.29	0.732781	0.680008	0.034985	0.0259869	74.28
9-2	2.34	0.736364	0.685315	0.044485	0.0284482	63.95
9-3	2.50294	0.778214	0.68908	0.036615	0.0256708	70.11
10-1	2.1	0.716207	0.658949	0.052975	0.0357475	67.48
10-2	2.21333	0.696452	0.685338	0.061655	0.0442005	71.69
10-3	2.805	0.844	0.699109	0.06001	0.0389345	64.88
11-1	2.89	1.2645	0.562457	0.0498	0.0311947	62.64
11-2	2.41333	1.14048	0.527427	0.04131	0.0303918	73.57
11-3	2.80333	1.54667	0.448276	0.04972	0.0344808	69.35
12-1	3.54667	1.55161	0.562515	0.056065	0.0395539	70.55
12-2	3.75333	1.25615	0.665323	0.052	0.0343044	65.97
12-3	4.49233	1.222	0.727981	0.056545	0.0411308	72.74
13-1	2.08	0.72069	0.653515	0.03496	0.0238882	68.33
13-2	3.23333	0.868205	0.731483	0.05259	0.0307441	58.46
13-3	3.8	1.2995	0.658026	0.049155	0.0353818	71.98
14-1	1.41333	0.607857	0.569912	0.030505	0.0202218	66.29
14-2	1.25	0.604405	0.516476	0.034035	0.0244984	71.98
14-3	1.65	0.623773	0.621956	0.028755	0.0185556	64.53
15-1	2.00667	0.636452	0.682831	0.063165	0.0462115	73.16
15-2	2.24333	0.797193	0.644639	0.04258	0.0289033	67.88
15-3	2.01	0.758519	0.622628	0.05827	0.0366926	62.97
16-1	2.56667	0.897241	0.650425	0.04285	0.0298579	69.68
16-2	2.55161	0.672143	0.736581	0.076225	0.049066	64.37
16-3	2.49333	0.738776	0.7037	0.061595	0.0444038	72.09
17-1	3.83333	0.968485	0.747352	0.059945	0.0354095	59.07
17-2	3.6069	1.11706	0.690298	0.05522	0.0407855	73.86
17-3	2.25333	1.19118	0.471371	0.062075	0.040715	65.59
18-1	3.44333	1.01134	0.70629	0.066675	0.0478526	71.77
18-2	3.67667	0.976344	0.734449	0.107423	0.0719086	66.94
18-3	3.45333	0.850802	0.753629	0.062355	0.0397763	63.79
19-1	3.63333	1.02294	0.718457	0.062305	0.0461618	74.09
19-2	4	0.904569	0.773858	0.07092	0.0483462	68.17
19-3	3.76667	1.24833	0.668584	0.078115	0.0513059	65.68
20-1	2.52667	0.9045	0.642018	0.043705	0.0338058	77.35
20-2	1.15333	0.558095	0.516102	0.02282	0.0145386	63.71
20-3	2.5	0.917333	0.633067	0.01277	0.00946129	74.09
21-1	1.09333	0.626571	0.426916	0.035905	0.0259629	72.31
21-2	1.97667	0.957778	0.515458	0.044905	0.0310204	69.08
21-3	1.04333	0.680567	0.3477	0.026365	0.0170713	64.75
22-1	3.71667	1.085	0.708072	0.053245	0.0358179	67.27
22-2	3.59	1.10727	0.691567	0.04821	0.0356706	73.99
22-3	3.60667	1.21444	0.663278	0.06506	0.0400639	61.58
23-1	3.16667	1.14087	0.639725	0.04662	0.030317	65.03
23-2	3.0871	1.20687	0.609058	0.05672	0.0424152	74.78
23-3	3.16	1.18382	0.625372	0.07966	0.061864	77.66
24-1	1.93	0.903	0.532124	0.044535	0.0287162	64.48
24-2	1.77333	0.810612	0.542888	0.035805	0.0255898	71.47
24-3	2.17594	0.979565	0.549819	0.043575	0.0299186	68.66
25-1	2.52667	1.12636	0.554212	0.051565	0.037199	72.14
25-2	2.33	1.06257	0.543963	0.061215	0.0466887	76.27
25-3	2.64	1.03882	0.606506	0.06371	0.0411439	64.58
26-1	3.44667	0.92	0.733075	0.04764	0.0296273	62.19
26-2	3.58	1.0367	0.710418	0.055075	0.0401332	72.87
26-3	3.75333	1.097	0.707726	0.060645	0.0412083	67.95
