# Supplementary material for: Comprehensive Chemical Composition Evaluation of Ziziphus jujuba var. spinosa Germplasm Resources and Selection of Elite Cultivars for Seed, Pulp, and Leaf Utilization
Source: Molecules. 2025 Nov 19;30(22):4470. doi: 10.3390/molecules30224470 (PMC12655315; doi:10.3390/molecules30224470)
Supplement: Supplementary file 1 [file molecules-30-04470-s001.zip › Quantitative related data.xlsx]

## Sheet: pulp-Standard curve
			0.01ul	0.05ul	0.1ul	0.5ul	1ul	2ul	5ul	10ul	15ul	20ul	30ul		Citric acid
Citric acid							242.6	608.3		2785.2	4039	5368.4	7777.5		1	242.6
Gallic acid				9.8	22.5	110.9	192.1	365.9	938.2	1953.6					2	608.3
Catechin				5.4	11.5	54.9	95.4	181.3	449.2	855.5					10	2785.2
Caffeic acid			6.3	25.8	59	272.1	506.7	970.9	2400.6	4630					15	4039
Ferulic Acid			12	25.2	54.6	250.8	456.9	884	2188.2	4098.3					20	5368.4
Rutin				5.6	13.4	59.8	105	199.1	492	924.2					30	7777.5
Quercetin-3-O-glucoside				7.2	15.6	78.9	139.2	263	650.6	1305.3
Gallic acid								Catechin							Caffeic acid
0.1	22.5							0.1	11.5						0.01	6.3
0.5	110.9							0.5	54.9						0.05	25.8
1	192.1							1	95.4						0.1	59
2	365.9							2	181.3						0.5	272.1
5	938.2							5	449.2						1	506.7
10	1953.6							10	855.5						2	970.9
Ferulic Acid								Rutin							Quercetin-3-O-glucoside
0.01	12							0.1	13.4						0.05	7.2
0.05	25.2							0.5	59.8						0.1	15.6
0.1	54.6							1	105						0.5	78.9
0.5	250.8							2	199.1						1	139.2
1	456.9							5	492						2	263
2	884							10	924.2						5	650.6
	NO.	Compounds	Regrseeion Equation	R2	Linear Range (mg/mL)	Recovery
						Mean	RSD%
	7	Citric acid	y = 259.6x + 95.312	0.999	1.48*10-3-4.44*10-2	99.5534	2.05343
	17	Gallic acid	y = 194.22x - 4.8952	0.9993	1.41*10-5-1.41*10-3	100.788	0.932374
	9	Catechin	y = 85.116x + 10.774	0.9995	1.34*10-5-1.34*10-3	100.105	0.500907
	2	Caffeic acid	y = 484.79x + 11.078	0.999	1.49*10-6-2.97*10-4	102.123	0.379326
	18	Ferulic Acid	y = 439.01x + 12.786	0.9991	1.54*10-6-3.07*10-4	100.748	0.973133
	10	Rutin	y = 91.964x + 13.828	0.9992	1.34*10-5-1.34*10-3	99.7573	1.3452
	11	Quercetin-3-O-glucoside	y = 129x + 6.4427	0.9996	7.29*10-6-7.29*10-4	102.322	2.05903

## Sheet: pulp-Methodology
Precision				Reference peak
		1	2	3	4	5	6	7
1	Peak area	320.9	3453.6	855.5	4630	4098.3	924.2	1305.3
2	Peak area	320.4	3562.8	882.9	4750.9	4251.9	947.5	1347.8
3	Peak area	327.2	3487.2	862.4	4648.1	4124.2	932.2	1319.7
4	Peak area	319.6	3526.3	873.4	4703.7	4166.1	943.5	1332.3
5	Peak area	326.7	3530.1	874.5	4705.8	4175.7	944.1	1333.5
6	Peak area	320.5	3523.4	879.9	4706.8	4164.4	940.3	1330.2
	Relative peak area	0.375102	4.03694	1	5.41204	4.79053	1.0803	1.52577
	Relative peak area	0.362895	4.03534	1	5.38102	4.81583	1.07317	1.52656
	Relative peak area	0.379406	4.0436	1	5.38973	4.78224	1.08094	1.53026
	Relative peak area	0.365926	4.03744	1	5.3855	4.76998	1.08026	1.52542
	Relative peak area	0.373585	4.03671	1	5.38113	4.77496	1.07959	1.52487
	Relative peak area	0.364246	4.00432	1	5.34924	4.73281	1.06864	1.51176
	Average	0.370193	4.03239	1	5.38311	4.77772	1.07715	1.52411
	RSD	1.82142	0.348453	0	0.375379	0.571032	0.469941	0.416413
Stability				Reference peak
		1	2	3	4	5	6	7
0h	Peak area	3227.8	279.6	156.4	64.4	16	319.6	22.3
2h	Peak area	3290.2	275	161.8	70.8	16.5	338.4	23.2
4h	Peak area	3618.2	311.1	173.1	71.8	18	342.7	24.9
8h	Peak area	3642.6	308.3	174.8	72.6	17.5	344.3	25.2
12h	Peak area	3529.6	310.4	175.3	72.1	18	346.3	23.6
24h	Peak area	3513.8	309	171.9	72.3	17.9	341.6	23.7
	Relative peak area	20.6381	1.78772	1	0.411765	0.102302	2.04348	0.142583
	Relative peak area	20.335	1.69963	1	0.437577	0.101978	2.09147	0.143387
	Relative peak area	20.9024	1.79723	1	0.414789	0.103986	1.97978	0.143847
	Relative peak area	20.8387	1.76373	1	0.415332	0.100114	1.96968	0.144165
	Relative peak area	20.1346	1.77068	1	0.411295	0.102681	1.97547	0.134626
	Relative peak area	20.441	1.79756	1	0.420593	0.10413	1.9872	0.137871
	Average	20.5483	1.76942	1	0.418559	0.102532	2.00785	0.14108
	RSD	1.45331	2.0849	0	2.36366	1.43977	2.43803	2.77625
Repetitive				Reference peak
		1	2	3	4	5	6	7
1	Peak area	3424.8	302.5	155.8	66.8	18	318	17.5
2	Peak area	3184.5	302	152.9	64.9	18.1	325.6	18.1
3	Peak area	3441.1	312.4	163	73.5	18.8	339	18.7
4	Peak area	3411.4	309.1	166.2	70.8	19.6	338.2	20.2
5	Peak area	3424.2	308.4	167.6	70.6	19.9	339.6	19.3
6	Peak area	3412.6	301.3	158	70.2	18.2	320.9	18.9
	Relative peak area	21.982	1.94159	1	0.428755	0.115533	2.04108	0.112323
	Relative peak area	20.8273	1.97515	1	0.42446	0.118378	2.1295	0.118378
	Relative peak area	21.111	1.91656	1	0.45092	0.115337	2.07975	0.114724
	Relative peak area	20.5259	1.85981	1	0.425993	0.11793	2.0349	0.12154
	Relative peak area	20.4308	1.8401	1	0.421241	0.118735	2.02625	0.115155
	Relative peak area	21.5987	1.90696	1	0.444304	0.11519	2.03101	0.11962
	Average	21.0793	1.90669	1	0.432612	0.116851	2.05708	0.116957
	RSD	2.90592	2.63645	0	2.78601	1.42352	1.96098	2.95746
Sample Recovery				Reference peak
		1	2	3	4	5	6	7
Sample1	Peak area	3681.3	302.7	175.1	73	38.5	351.1	22.9
Sample2	Peak area	3669.7	306.8	180.2	75	40.2	353.8	23.5
Sample3	Peak area	3857.9	308	173.3	75.4	40.5	361.7	23.3
Sample4	Peak area	3878.7	303.4	173.2	73.9	40.9	357.1	24
Sample5	Peak area	3786.4	302.6	175.4	76.6	41.9	356.6	23.9
Sample6	Peak area	3759.7	311.7	176	75.1	43.9	368.3	23.8
Spiking1	Peak area	4127.6	2287.8	1027.6	5053.9	4429	1279.1	1327.1
Spiking2	Peak area	4110.3	2265.2	1026.6	5011.7	4432.3	1245.2	1354.7
Spiking3	Peak area	4126.2	2265.7	1031.5	5025	4420.9	1260.5	1367.2
Spiking4	Peak area	4128.7	2278.5	1022.3	5030.8	4460.7	1278.4	1378.4
Spiking5	Peak area	4123.4	2265.3	1033.6	5002.5	4520.6	1287.4	1304.8
Spiking6	Peak area	4125.3	2234.7	1024.4	5032.4	4516.4	1296.3	1332.1
	Sample	13.8135	1.58375	1.93061	0.12773	0.0585727	3.66744	0.127576
		13.7688	1.60486	1.99053	0.131855	0.062445	3.69679	0.132227
		14.4938	1.61103	1.90946	0.13268	0.0631284	3.7827	0.130677
		14.5739	1.58735	1.90829	0.129586	0.0640395	3.73268	0.136103
		14.2184	1.58323	1.93414	0.135155	0.0663174	3.72724	0.135328
		14.1155	1.63009	1.94119	0.132061	0.0708731	3.85446	0.134553
	Spiking	15.5327	11.8046	11.9464	10.4021	10.0595	13.7583	10.2377
		15.4661	11.6883	11.9346	10.315	10.067	13.3897	10.4516
		15.5273	11.6908	11.9922	10.3425	10.041	13.5561	10.5485
		15.5369	11.7567	11.8841	10.3544	10.1317	13.7507	10.6353
		15.5165	11.6888	12.0168	10.296	10.2681	13.8486	10.0648
		15.5238	11.5312	11.9088	10.3577	10.2586	13.9454	10.2764
		1	2	3	4	5	6	7
mg/ml	Sample	1.0222	0.0111971	0.0129641	0.00094903	0.000449838	0.0244985	0.000929391
		1.01889	0.0113463	0.0133664	0.000979683	0.000479578	0.0246946	0.000963275
		1.07254	0.01139	0.0128221	0.000985813	0.000484826	0.0252684	0.00095198
		1.07847	0.0112226	0.0128142	0.000962824	0.000491824	0.0249343	0.000991511
		1.05216	0.0111934	0.0129877	0.0010042	0.000509318	0.024898	0.000985864
		1.04455	0.0115247	0.0130351	0.000981215	0.000544305	0.0257478	0.000980217
		1.14942	0.0834587	0.0802198	0.0772874	0.0772568	0.0919057	0.0745813
	Spiking	1.14449	0.082636	0.0801409	0.0766407	0.0773146	0.0894433	0.07614
		1.14902	0.0826542	0.0805275	0.0768445	0.0771151	0.0905547	0.0768459
		1.14973	0.0831202	0.0798016	0.0769334	0.0778114	0.0918549	0.0774784
		1.14822	0.0826397	0.0806931	0.0764997	0.0788593	0.0925086	0.073322
		1.14876	0.0815258	0.0799673	0.0769579	0.0787858	0.0931551	0.0748637
1ml		Content in the sample(mg)	Amount of reference substance added(mg)	lateral measurement(mg)	Recycling rate(%）	Average recovery rate (%）	RSD(%）
	1	1.0222	0.105714	1.14942	101.907	99.5534	2.05343
		1.01889		1.14449	101.768
		1.07254		1.14902	97.5188
		1.07847		1.14973	97.0908
		1.05216		1.14822	99.1665
		1.04455		1.14876	99.8697
	2	0.0111971	0.0707143	0.0834587	101.889	100.788	0.932374
		0.0113463		0.082636	100.701
		0.01139		0.0826542	100.67
		0.0112226		0.0831202	101.444
		0.0111934		0.0826397	100.894
		0.0115247		0.0815258	99.1328
	3	0.0129641	0.0671429	0.0802198	100.141	100.105	0.500907
		0.0133664		0.0801409	99.5424
		0.0128221		0.0805275	100.703
		0.0128142		0.0798016	99.8057
		0.0129877		0.0806931	100.702
		0.0130351		0.0799673	99.7373
	4	0.00094903	0.0742857	0.0772874	102.728	102.123	0.379326
		0.000979683		0.0766407	101.827
		0.000985813		0.0768445	102.09
		0.000962824		0.0769334	102.239
		0.0010042		0.0764997	101.607
		0.000981215		0.0769579	102.247
	5	0.000449838	0.0767857	0.0772568	100.028	100.748	0.973133
		0.000479578		0.0773146	100.064
		0.000484826		0.0771151	99.7989
		0.000491824		0.0778114	100.691
		0.000509318		0.0788593	102.024
		0.000544305		0.0787858	101.883
	6	0.0244985	0.0667857	0.0919057	100.681	99.7573	1.3452
		0.0246946		0.0894433	97.7733
		0.0252684		0.0905547	98.3711
		0.0249343		0.0918549	100.147
		0.024898		0.0925086	100.9
		0.0257478		0.0931551	100.672
	7	0.000929391	0.0728571	0.0745813	101.077	102.322	2.05903
		0.000963275		0.07614	103.142
		0.00095198		0.0768459	104.114
		0.000991511		0.0774784	104.915
		0.000985864		0.073322	99.2944
		0.000980217		0.0748637	101.39

## Sheet: leaf-Standard curve
	0.001ul	0.01ul	0.1ul	0.2ul	0.5ul	1ul	2ul	4ul	8ul	10ul	15ul	20ul	5ul	14ul	18ul
Citric acid						7.1	20.3	65	148.9	189.6	309.3	428.1
Neochlorogenic acid					9.9	19.3	36.8	73	135.5	166.1	169	190.5
Catechin				14.3	35.7	70.2	138.7	282.2	546	670.3	649.9	708.1
Caffeic acid				14.8	31.8	67.5	131.6	266.8	520.2	649.1	983	1255.2
Quercetin-3-O-glucoside				21.8	46.9	95.3	192.5	386.2	750.5	933.5	1411.8	1862.4
Kaempferol-3-O-rutoside				26.9	57.4	114.8	227.8	456.7	893	1103.2	1672.9	2170.3
Astragalin				8.3	16.9	37.9	73.2	148.6	285.3	355.5	551.7	710
Quercetin						6.3	70.5	260.7	666.5	874.5	1392.3	2355.9
Jujuboside A						6.8	37.4	122.8	305.2	398	576.9	878.5
Jujuboside B						7.9	32.9	80.3	198	257.7	387.5	556.9
Rutin							3851.4			15536.4		28986.8	8552.9	20803	25762.3
Kaempferol					6.8	29.4	108.4	305.6		915		1980.3
Isochlorogenic acid B	21.6	75.7	220.2		993.1	1966.5	3820.2	7598.9		19024.3		21478.5
	Rutin
2	3851.4
5	8552.9
10	15536.4
14	20803
18	25762.3
20	28986.8
										Isochlorogenic acid B
										0.001	21.6
										0.01	75.7
										0.1	220.2
Kaempferol										2	3820.2
0.5	6.8									4	7598.9
1	29.4									10	19024.3
2	108.4
4	305.6
10	915
20	1980.3
																Catechin
																0.2	14.3
																0.5	35.7
																1	70.2
																2	138.7
																4	282.2
																8	546
Citric acid							Neochlorogenic acid
2	20.3						0.5	9.9
4	65						1	19.3
8	148.9						2	36.8
10	189.6						4	73
15	309.3						8	135.5
20	428.1						10	166.1
														Kaempferol-3-O-rutoside
														0.5	57.4
														1	114.8
														2	227.8
														4	456.7
														8	893
														20	2170.3
Caffeic acid								Quercetin-3-O-glucoside									Jujuboside A
0.5	31.8							2	192.5							1	6.8
1	67.5							4	386.2							2	37.4
2	131.6							8	750.5							4	122.8
4	266.8							10	933.5							8	305.2
8	520.2							15	1411.8							10	398
20	1255.2							20	1862.4							20	878.5
Astragalin								Quercetin									Jujuboside B
0.5	16.9							1	6.3							1	7.9
1	37.9							2	70.5							2	32.9
2	73.2							4	260.7							4	80.3
4	148.6							8	666.5							8	198
8	285.3							10	874.5							10	257.7
20	710							15	1392.3							20	556.9
	NO.	Compounds	Regrseeion Equation	R2	Linear Range (mg/mL)	Recovery
						Mean	RSD%
	7	Citric acid	y = 22.597x - 28.666	0.999	2.59*10-4-2.59*10-3	101.397	2.97078
	8	Neochlorogenic acid	y = 16.42x + 3.6476	0.999	5.58*10-6-1.12*10-4	101.098	2.54724
	9	Catechin	y = 68.325x + 2.3997	0.9997	1.97*10-5-7.88*10-4	102.116	0.657013
	2	Caffeic acid	y = 62.608x + 8.4197	0.9997	9.85*10-6-3.94*10-4	100.496	2.85072
	10	Rutin	y = 1371.3x + 1479	0.999	5.50*10-3-5.50*10-2	99.8647	2.63861
	11	Quercetin-3-O-glucoside	y = 92.852x + 9.7727	0.9999	2.04*10-4-2.04*10-3	100.141	2.70913
	12	Kaempferol-3-O-rutoside	y = 108.22x + 13.042	0.9998	5.65*10-5-2.26*10-3	102.976	0.797167
	13	Isochlorogenic acid B	y = 1898.4x + 29.204	1	1.08*10-6-1.08*10-2	97.4967	1.0245
	14	Astragalin	y = 35.406x + 2.4954	0.9999	1.09*10-5-4.36*10-4	101.456	2.65539
	15	Quercetin	y = 100.09x - 122.13	0.999	1.12*10-4-1.68*10-3	101.739	0.466821
	5	Jujuboside A	y = 46.259x - 55.494	0.999	1.18*10-4-2.35*10-3	100.733	1.89711
	6	Jujuboside B	y = 29.055x - 28.964	0.9991	1.07*10-4-2.13*10-3	100.756	2.00831
	16	Kaempferol	y = 102.2x - 81.167	0.999	1.03*10-4-4.12*10-3	102.649	0.825494

## Sheet: leaf-Methodology
Precision							Reference peak
		1	2	3	4	5	6	7	8	9	10	11	12	13
1	Peak area	305.2	1308.9	479.5	2082.4	578	653	794.7	983	1195.3	530	208.4	149.9	235
2	Peak area	425.5	1854.5	673.5	2948	799.4	912.8	1108.2	1283.4	1555.3	690.4	309	204.1	349.3
3	Peak area	414.7	1776.8	660.2	2858	785.8	893.8	1088.2	1252	1534.5	680.8	299.1	204.5	331.6
4	Peak area	402.2	1748.9	645.8	2808.2	769.5	879.1	1069.2	1234.8	1495.5	660.7	289.9	204.9	327.1
5	Peak area	400.7	1777.5	659.4	2856.1	783.6	892.3	1086.5	1249.3	1521.8	674.8	292.5	204.8	337.5
6	Peak area	400.9	1782.1	659	2855.4	792.7	898.6	1090.2	1260.5	1534.1	681.1	289.8	203.4	328.8
	Relative peak area	0.467381	2.00444	0.734303	3.18897	0.885145	1	1.217	1.50536	1.83047	0.811639	0.319142	0.229556	0.359877
	Relative peak area	0.466148	2.03166	0.73784	3.22962	0.875767	1	1.21407	1.406	1.70388	0.756354	0.338519	0.223598	0.382669
	Relative peak area	0.463974	1.98792	0.738644	3.19758	0.879168	1	1.2175	1.40076	1.71683	0.761692	0.334639	0.228798	0.371
	Relative peak area	0.457513	1.98942	0.734615	3.1944	0.875327	1	1.21624	1.40462	1.70117	0.751564	0.329769	0.233079	0.372085
	Relative peak area	0.449064	1.99204	0.738989	3.20083	0.87818	1	1.21764	1.40009	1.70548	0.756248	0.327805	0.229519	0.378236
	Relative peak area	0.446138	1.9832	0.733363	3.17761	0.88215	1	1.21322	1.40274	1.70721	0.757957	0.322502	0.226352	0.365903
	Average	0.45837	1.99811	0.736292	3.19817	0.879289	1	1.21594	1.41993	1.72751	0.765909	0.328729	0.228484	0.371628
	RSD	1.97569	0.896495	0.335705	0.544851	0.431061	0	0.153573	2.95174	2.93634	2.95584	2.20786	1.40949	2.2092
Stability							Reference peak
		1	2	3	4	5	6	7	8	9	10	11	12	13
0h	Peak area	128.7	112.3	178.9	220.8	14954.8	597.2	190.7	145	190.9	403.7	366.8	37	262.2
2h	Peak area	138.1	121.3	183.5	223.3	14997	641.5	202.3	154.7	194.7	410.1	384.2	39.2	282
4h	Peak area	137.8	118.1	180.3	232.8	15114.5	642.8	197.5	155.1	195.2	423	389	40.3	281.2
8h	Peak area	143.5	114.7	185.8	230.8	14840.1	625	189.6	150.8	202.3	416.4	385.9	38.8	288.7
12h	Peak area	140.9	118.8	185.3	234.7	15327.1	659.3	195	154.9	201.5	415.3	383.7	42.7	284.4
24h	Peak area	140.5	119.4	178.5	234.5	14954.6	629.8	193	142.3	199.6	420.3	380.7	40.9	282.8
	Relative peak area	0.215506	0.188044	0.299565	0.369725	25.0415	1	0.319324	0.2428	0.319658	0.675988	0.6142	0.0619558	0.439049
	Relative peak area	0.215277	0.189088	0.286048	0.34809	23.378	1	0.315355	0.241154	0.303507	0.639283	0.598909	0.0611068	0.439595
	Relative peak area	0.214375	0.183727	0.280492	0.362166	23.5135	1	0.30725	0.241288	0.303671	0.658058	0.605165	0.0626945	0.437461
	Relative peak area	0.2296	0.18352	0.29728	0.36928	23.7442	1	0.30336	0.24128	0.32368	0.66624	0.61744	0.06208	0.46192
	Relative peak area	0.213712	0.180191	0.281056	0.355984	23.2475	1	0.295768	0.234946	0.305627	0.629911	0.581981	0.0647657	0.431367
	Relative peak area	0.223087	0.189584	0.283423	0.37234	23.745	1	0.306446	0.225945	0.316926	0.667355	0.604478	0.0649413	0.449031
	Average	0.218593	0.185692	0.287977	0.362931	23.7783	1	0.307917	0.237902	0.312178	0.656139	0.603695	0.062924	0.44307
	RSD	2.91852	2.03004	2.90202	2.59677	2.732	0	2.74187	2.7186	2.86959	2.72424	2.09063	2.50933	2.44658
Repetitive							Reference peak
		1	2	3	4	5	6	7	8	9	10	11	12	13
1	Peak area	132.4	118.6	170.6	225.5	15118.1	643.1	190.8	120.6	202.512	345.2	381.5	42.6	366.7
2	Peak area	140	118	171.7	230	15203.5	647.2	193.6	121	215	336.3	367	43.6	361.8
3	Peak area	143.7	124.9	173.9	241.4	15721.5	684.7	200.4	122.9	221.1	342.7	405.7	44.7	376.9
4	Peak area	137.5	123	172	231.1	14966.9	643.9	187.3	123.8	218.9	333.5	397.5	45.3	372.2
5	Peak area	148.8	130.3	185.9	246.4	16244.9	748.5	205.4	139.4	249.5	381.6	436.2	49.3	401.5
6	Peak area	138.1	121.6	175.7	234.5	15447.1	668.6	195.6	127.1	215	334.1	404.8	45.5	368.4
	Relative peak area	0.205878	0.184419	0.265278	0.350645	23.5082	1	0.296688	0.187529	0.3149	0.536775	0.59322	0.0662416	0.570207
	Relative peak area	0.216316	0.182324	0.265297	0.355377	23.4912	1	0.299135	0.186959	0.3322	0.519623	0.567058	0.0673671	0.559023
	Relative peak area	0.209873	0.182416	0.25398	0.352563	22.9612	1	0.292683	0.179495	0.322915	0.500511	0.592522	0.0652841	0.55046
	Relative peak area	0.213542	0.191023	0.267122	0.358907	23.2441	1	0.290884	0.192266	0.33996	0.517938	0.617332	0.0703525	0.57804
	Relative peak area	0.198798	0.174081	0.248363	0.329192	21.7033	1	0.274415	0.186239	0.333333	0.50982	0.582766	0.0658651	0.536406
	Relative peak area	0.206551	0.181873	0.262788	0.350733	23.1036	1	0.292552	0.190099	0.321567	0.499701	0.605444	0.0680526	0.551002
	Average	0.208493	0.182689	0.260471	0.349569	23.0019	1	0.291059	0.187098	0.327479	0.514061	0.593057	0.0671938	0.557523
	RSD	2.98159	2.97222	2.89714	2.99383	2.9182	0	2.99048	2.32317	2.81975	2.70905	2.94467	2.74937	2.68737
Sample Recovery							Reference peak
		1	2	3	4	5	6	7	8	9	10	11	12	13
Sample1	Peak area	150.6	44.7	8.6	248.4	16031.3	770	193.1	70.9	206.2	421.1	458.9	185.1	471.8
Sample2	Peak area	147.3	40	8.9	248.5	16054	749	186	50.6	194.8	425	439.5	187.8	469.5
Sample3	Peak area	170.8	58	9	224.2	15849.6	667.4	170.8	66.9	163	413.3	467.5	180.8	473.3
Sample4	Peak area	146.7	37.5	8.3	263.4	16050.8	758.6	187.8	77.2	180.8	419.4	424.5	200.3	460.8
Sample5	Peak area	150.4	45.7	9.2	250.6	16049.3	752.3	188.4	68.4	173.5	421.5	440.3	183.6	466.3
Sample6	Peak area	159.1	40.7	9.1	262.5	15992.1	692.9	188.6	70.1	195.9	410.1	456.8	191	462.3
Spiking1	Peak area	337.7	166.4	550.2	716.3	16824.4	1455.1	1046.6	1834.3	470.3	1204.9	806.7	415.4	884.7
Spiking2	Peak area	330.8	170.2	549.2	715.2	16583.7	1419.9	1046.9	1859.4	469.9	1226.5	818.7	418.1	899.7
Spiking3	Peak area	330.3	185.2	546.7	694.6	16713.8	1428.7	1046.4	1846.6	449.2	1200.8	815.1	418.4	880.2
Spiking4	Peak area	330.9	171.6	541.5	753.1	17399.2	1492.7	1050.1	1833.5	468.6	1215.1	808.4	411.8	883
Spiking5	Peak area	336.1	171.7	543.4	768.2	17720.1	1441.4	1043.8	1857.3	466.5	1216.2	802.6	412.2	884.3
Spiking6	Peak area	330.6	169.9	543.1	762.3	16991	1445.5	1054.9	1845	461.7	1203.2	807.4	413	880.1
	Sample	7.93318	2.50015	0.0907472	3.83306	10.612	8.18752	1.66381	0.0219638	5.75339	5.42742	11.1199	7.36754	5.41064
		7.78714	2.21391	0.0951379	3.83466	10.6286	7.96135	1.59821	0.0112705	5.43141	5.46638	10.7005	7.46047	5.38813
		8.8271	3.31013	0.0966015	3.44653	10.4795	7.08253	1.45775	0.0198567	4.53326	5.34949	11.3058	7.21955	5.42531
		7.76059	2.06166	0.0863564	4.07265	10.6263	8.06474	1.61484	0.0252823	5.036	5.41043	10.3762	7.89069	5.303
		7.92433	2.56105	0.0995287	3.8682	10.6252	7.99689	1.62038	0.0206469	4.82982	5.43141	10.7178	7.31592	5.35682
		8.30933	2.25654	0.0980651	4.05827	10.5835	7.35716	1.62223	0.0215424	5.46248	5.31751	11.0745	7.57061	5.31768
	Spiking	16.213	9.91184	8.01757	11.3065	11.1904	15.5659	9.55053	0.950851	13.2126	13.2584	18.6384	15.2939	9.45075
		15.9077	10.1433	8.00293	11.289	11.0149	15.1868	9.5533	0.964073	13.2013	13.4742	18.8978	15.3868	9.59752
		15.8856	11.0568	7.96634	10.9599	11.1097	15.2816	9.54868	0.95733	12.6166	13.2174	18.82	15.3971	9.40672
		15.9121	10.2285	7.89023	11.8943	11.6096	15.9709	9.58287	0.95043	13.1646	13.3603	18.6752	15.17	9.43412
		16.1422	10.2346	7.91804	12.1355	11.8436	15.4184	9.52465	0.962967	13.1053	13.3713	18.5498	15.1838	9.44684
		15.8988	10.125	7.91365	12.0413	11.3119	15.4625	9.62722	0.956488	12.9697	13.2414	18.6535	15.2113	9.40574
mg/ml	Sample	0.0512682	0.00139383	0.00044693	0.00377557	1.19386	0.0417563	0.00940055	0.00118604	0.0062712	0.0303935	0.0653292	0.0392322	0.0557296
		0.0503244	0.00123425	0.000468554	0.00377714	1.19572	0.0406029	0.00902987	0.000608609	0.00592024	0.0306117	0.0628654	0.039727	0.0554978
		0.0570451	0.0018454	0.000475763	0.00339483	1.17895	0.0361209	0.0082363	0.00107226	0.00494125	0.0299571	0.0664214	0.0384441	0.0558807
		0.0501528	0.00114937	0.000425305	0.00401156	1.19546	0.0411302	0.00912385	0.00136525	0.00548924	0.0302984	0.0609603	0.0420179	0.0546209
		0.051211	0.00142778	0.000490179	0.00381018	1.19533	0.0407841	0.00915517	0.00111493	0.0052645	0.0304159	0.062967	0.0389573	0.0551752
		0.0536991	0.00125802	0.000482971	0.0039974	1.19064	0.0375215	0.00916561	0.00116329	0.0059541	0.0297781	0.0650625	0.0403135	0.0547721
		0.104777	0.00552585	0.0394865	0.0111369	1.25892	0.0793862	0.0539605	0.051346	0.0144017	0.0742469	0.109501	0.08144	0.0973428
	Spiking	0.102803	0.00565487	0.0394144	0.0111196	1.23917	0.0774528	0.0539761	0.0520599	0.0143894	0.0754554	0.111025	0.0819348	0.0988545
		0.10266	0.00616416	0.0392342	0.0107955	1.24985	0.0779362	0.05395	0.0516958	0.0137521	0.0740175	0.110567	0.0819898	0.0968892
		0.102832	0.0057024	0.0388594	0.0117159	1.30608	0.0814514	0.0541432	0.0513232	0.0143494	0.0748175	0.109717	0.0807802	0.0971714
		0.104319	0.0057058	0.0389964	0.0119535	1.3324	0.0786337	0.0538143	0.0520002	0.0142847	0.0748791	0.10898	0.0808535	0.0973024
		0.102746	0.00564468	0.0389747	0.0118607	1.27259	0.0788589	0.0543938	0.0516503	0.014137	0.0741517	0.10959	0.0810001	0.0968792
1ml		Content in the sample(mg)	Amount of reference substance added(mg)	lateral measurement(mg)	Recycling rate(%）	Average recovery rate (%）	RSD(%）
	1	0.0512682	0.0497115	0.104777	103.76	101.397	2.97078
		0.0503244		0.102803	102.767
		0.0570451		0.10266	96.163
		0.0501528		0.102832	102.972
		0.051211		0.104319	103.366
		0.0536991		0.102746	99.3575
	2	0.00139383	0.00428846	0.00552585	97.2468	101.098	2.54724
		0.00123425		0.00565487	102.393
		0.0018454		0.00616416	100.494
		0.00114937		0.0057024	104.865
		0.00142778		0.0057058	99.8172
		0.00125802		0.00564468	101.771
	3	0.00044693	0.0378846	0.0394865	103.013	102.116	0.657013
		0.000468554		0.0394144	102.767
		0.000475763		0.0392342	102.278
		0.000425305		0.0388594	101.434
		0.000490179		0.0389964	101.62
		0.000482971		0.0389747	101.582
	4	0.00377557	0.00757692	0.0111369	98.1014	100.496	2.85072
		0.00377714		0.0111196	97.9354
		0.00339483		0.0107955	98.394
		0.00401156		0.0117159	101.1
		0.00381018		0.0119535	104.974
		0.0039974		0.0118607	102.474
	5	1.19386	0.0865385	1.25892	98.3229	99.8647	2.63861
		1.19572		1.23917	96.6401
		1.17895		1.24985	98.7641
		1.19546		1.30608	101.879
		1.19533		1.3324	103.942
		1.19064		1.27259	99.6406
	6	0.0417563	0.0392308	0.0793862	98.0233	100.141	2.70913
		0.0406029		0.0774528	97.0178
		0.0361209		0.0779362	103.43
		0.0411302		0.0814514	101.357
		0.0407841		0.0786337	98.2738
		0.0375215		0.0788589	102.745
	7	0.00940055	0.0434615	0.0539605	102.078	102.976	0.797167
		0.00902987		0.0539761	102.829
		0.0082363		0.05395	104.356
		0.00912385		0.0541432	102.962
		0.00915517		0.0538143	102.276
		0.00916561		0.0543938	103.357
		0.00118604	0.0519231	0.051346	96.6801	97.4967	1.0245
		0.000608609		0.0520599	99.102
		0.00107226		0.0516958	97.5479
		0.00136525		0.0513232	96.3123
		0.00111493		0.0520002	98.0433
		0.00116329		0.0516503	97.2949
	8	0.0062712	0.00838462	0.0144017	98.2662	101.456	2.65539
		0.00592024		0.0143894	100.591
		0.00494125		0.0137521	103.199
		0.00548924		0.0143494	103.427
		0.0052645		0.0142847	104.657
		0.0059541		0.014137	98.5929
	9	0.0303935	0.0430769	0.0742469	101.057	101.739	0.466821
		0.0306117		0.0754554	102.398
		0.0299571		0.0740175	101.347
		0.0302984		0.0748175	101.966
		0.0304159		0.0748791	101.886
		0.0297781		0.0741517	101.78
	10	0.0653292	0.0451923	0.109501	99.0763	100.733	1.89711
		0.0628654		0.111025	102.746
		0.0664214		0.110567	99.0626
		0.0609603		0.109717	103.357
		0.062967		0.10898	100.759
		0.0650625		0.10959	99.3966
	11	0.0392322	0.0409615	0.08144	101.554	100.756	2.00831
		0.039727		0.0819348	101.545
		0.0384441		0.0819898	103.254
		0.0420179		0.0807802	97.3496
		0.0389573		0.0808535	101.17
		0.0403135		0.0810001	99.6618
	12	0.0557296	0.0396154	0.0973428	102.095	102.649	0.825494
		0.0554978		0.0988545	103.934
		0.0558807		0.0968892	101.459
		0.0546209		0.0971714	103.115
		0.0551752		0.0973024	102.65
		0.0547721		0.0968792	102.64

## Sheet: seed-Standard curve
			1ul	2ul	4ul	6ul	8ul	10ul	20ul		0.05ul	0.1ul	0.2ul	0.4ul	0.8ul	1ul	2ul
Cryptochlorogenic acid			106.688	233.75	432.155	635.051	824.506	1000.3	1890.82		5.3	10.5	18.7	39	148.3	200.4
Caffeic acid			337.587	666.663	1329.04	2020.16	2694.35	3331.73	6642.41		16.8	36.9	71.7	148.4	525.3	675.4
Spinosin			171.644	344.064	691.82	1031.58	1378.15	1702.21	3408.9		9.4	19.4	37.3	75.7	284.2	376.7
6'''-Feruloylspinosin			151.638	285.462	571.807	861.882	1160.06	1429.75	2848.92		7.5	16.3	30.7	62.5	248	320.4
Jujuboside A											5.09616	3.9814	36.953	77.6482	116.929	160.299	372.97
Jujuboside B											9.0154	2.94127	27.2829	62.8668	95.9584	132.286	303.47
	Cryptochlorogenic acid
	0.05	4.2
	0.1	10
	0.2	25.8
	0.4	62.4
	0.8	135.9
	1	175.5
Caffeic acid
1	337.587
2	666.663
4	1329.04
6	2020.16
8	2694.35
10	3331.73
20	6642.41
Spinosin
1	171.644
2	344.064
4	691.82
6	1031.58
8	1378.15
10	1702.21
20	3408.9
6'''-Feruloylspinosin
1	151.638
2	285.462
4	571.807
6	861.882
8	1160.06
10	1429.75
20	2848.92
Jujuboside A
0.1	5.09616
0.2	3.9814
0.4	36.953
0.6	77.6482
0.8	116.929
1	160.299
2	372.97
Jujuboside B
0.1	9.0154
0.2	2.94127
0.4	27.2829
0.6	62.8668
0.8	95.9584
1	132.286
2	303.47

## Sheet: seed-Methodology
Precision					Reference peak
		1	2	3	4	5	6
1	Peak area	1957.6	6540.3	3355.6	2802.61	436.6	348.2
2	Peak area	1953.6	6538.26	3389.1	2840.5	442.5	336.3
3	Peak area	1964.5	6677.9	3438.4	2859.8	441.8	339.2
4	Peak area	1957	6681.1	3431.2	2859.5	430.9	337.6
5	Peak area	1929.5	6680.8	3409.5	2860	427	337.9
6	Peak area	1914.5	6673.9	3403.7	2862.7	419.3	334.3
	Relative peak area	0.698492	2.33365	1.19731	1	0.155783	0.124241
	Relative peak area	0.687766	2.3018	1.19314	1	0.155782	0.118395
	Relative peak area	0.686936	2.33509	1.20232	1	0.154486	0.11861
	Relative peak area	0.684385	2.33646	1.19993	1	0.150691	0.118063
	Relative peak area	0.67465	2.33594	1.19213	1	0.149301	0.118147
	Relative peak area	0.668774	2.33133	1.18898	1	0.14647	0.116778
	Average	0.683501	2.32905	1.19564	1	0.152086	0.119039
	RSD	1.53546	0.578559	0.424409	0	2.53533	2.20749
Stability					Reference peak
		1	2	3	4	5	6
0h	Peak area	61.5	811.1	473.2	1103.8	221.2	21
2h	Peak area	66.1721	854.7	532.5	1254.7	233.3	22.5
4h	Peak area	66	851.9	523.3	1239.9	229.5	22.6
8h	Peak area	63	863.8	511.8	1202.7	225.3	21.3
12h	Peak area	63	856.9	508.7	1205.8	225.7	21.7
24h	Peak area	67	856.7	502.7	1206.9	228.1	21.5
	Relative peak area	0.0557166	0.734825	0.428701	1	0.200399	0.0190252
	Relative peak area	0.0527394	0.681199	0.424404	1	0.185941	0.0179326
	Relative peak area	0.0532301	0.687072	0.42205	1	0.185096	0.0182273
	Relative peak area	0.0523821	0.718217	0.425543	1	0.187329	0.0177102
	Relative peak area	0.0522475	0.710649	0.421878	1	0.187179	0.0179964
	Relative peak area	0.0555141	0.709835	0.416522	1	0.188997	0.0178142
	Average	0.0536383	0.706966	0.423183	1	0.189156	0.0181176
	RSD	2.92709	2.81784	0.973541	0	2.9952	2.63866
Repetitive					Reference peak
		1	2	3	4	5	6
1	Peak area	62.3919	1073.2	525.3	1276.7	217.7	22.1
2	Peak area	62.9	1072.88	512.3	1210.7	212	22
3	Peak area	60.8581	1081.7	518.4	1213.7	218.7	22.8
4	Peak area	63.6943	1069.52	512.8	1219.4	215.5	21.968
5	Peak area	61.6	1100.6	517.8	1225.2	219.1	22.4
6	Peak area	64.2	1093.53	515.5	1219.1	214.4	21.35
	Relative peak area	0.0488697	0.840605	0.411451	1	0.170518	0.0173103
	Relative peak area	0.0519534	0.886165	0.423144	1	0.175105	0.0181713
	Relative peak area	0.0501426	0.891242	0.427124	1	0.180193	0.0187855
	Relative peak area	0.0522341	0.877087	0.420535	1	0.176726	0.0180154
	Relative peak area	0.0502775	0.898302	0.422625	1	0.178828	0.0182827
	Relative peak area	0.0526618	0.896998	0.422853	1	0.175867	0.0175129
	Average	0.0510232	0.881733	0.421289	1	0.176206	0.018013
	RSD	2.90512	2.44864	1.25181	0	1.91148	2.97778
Sample Recovery					Reference peak
		1	2	3	4	5	6
Sample1	Peak area	63.4	876.1	518.1	1225.8	219.6	20.2
Sample2	Peak area	70.6	877.2	519.6	1173.5	211.2	18.3
Sample3	Peak area	78.8	876.8	517.1	1166.5	213.2	18.4
Sample4	Peak area	73.6	879.4	519.9	1168.3	213.7	19.4
Sample5	Peak area	68.1	881.2	569.7	1179.1	212.5	17.9
Sample6	Peak area	69.7	880.6	523.9	1167.1	210.9	18.4
Spiking1	Peak area	1855.6	4110.5	2174.4	2442.6	420.3	174.1
Spiking2	Peak area	1851.6	4111.3	2201.8	2472.4	411	167.8
Spiking3	Peak area	1863.9	4111.9	2173.5	2470.3	412.8	166
Spiking4	Peak area	1853.5	4113.3	2229.3	2463.8	412.9	169.9
Spiking5	Peak area	1878.5	4115.3	2216	2453	411.7	166.5
Spiking6	Peak area	1849.9	4115	2232.1	2457.1	413.9	168.1
	Sample	1	2	3	4	5	6
		0.394373	2.59209	2.99161	8.5641	12.7477	3.37988
		0.433999	2.5954	3.00043	8.19659	12.3423	3.26775
		0.479128	2.5942	2.98572	8.1474	12.4389	3.27365
		0.45051	2.60203	3.00219	8.16005	12.463	3.33266
		0.42024	2.60746	3.29515	8.23594	12.4051	3.24414
		0.429046	2.60565	3.02573	8.15162	12.3278	3.27365
	加标
		10.2579	12.3419	12.7351	17.1144	22.434	12.4622
		10.2359	12.3443	12.8963	17.3238	21.9852	12.0904
		10.3036	12.3461	12.7298	17.3091	22.0721	11.9842
		10.2463	12.3503	13.0581	17.2634	22.0769	12.2143
		10.3839	12.3564	12.9798	17.1875	22.019	12.0137
		10.2265	12.3555	13.0746	17.2163	22.1251	12.1081
mg/ml	Sample	1	2	3	4	5	6
		0.0189299	0.155525	0.148084	0.466743	0.611891	0.160544
		0.0208319	0.155724	0.148521	0.446714	0.592432	0.155218
		0.0229982	0.155652	0.147793	0.444033	0.597065	0.155498
		0.0216245	0.156122	0.148609	0.444723	0.598223	0.158302
		0.0201715	0.156448	0.16311	0.448859	0.595443	0.154097
		0.0205942	0.156339	0.149773	0.444263	0.591737	0.155498
	Spiking	0.492378	0.740513	0.630388	0.932737	1.07683	0.591955
		0.491322	0.740658	0.638367	0.94415	1.05529	0.574294
		0.494571	0.740767	0.630126	0.943346	1.05946	0.569249
		0.491824	0.74102	0.646375	0.940856	1.05969	0.580181
		0.498428	0.741382	0.642502	0.93672	1.05691	0.57065
		0.490873	0.741327	0.64719	0.93829	1.06201	0.575135
1ml
		Content in the sample(mg)	Amount of reference substance added(mg)	lateral measurement(mg)	Recycling rate(%）	Average recovery rate (%）	RSD(%）
	1	0.0189299	0.48	0.492378	98.6869	98.478	0.63398
		0.0208319		0.491322	98.1011
		0.0229982		0.494571	98.3246
		0.0216245		0.491824	98.0462
		0.0201715		0.498428	99.6514
		0.0205942		0.490873	98.058
	2	0.155525	0.6	0.740513	98.0131	98.0126	0.00989516
		0.155724		0.740658	98.0064
		0.155652		0.740767	98.0302
		0.156122		0.74102	98.0027
		0.156448		0.741382	98.0083
		0.156339		0.741327	98.0152
	3	0.148084	0.495	0.630388	98.0258	99.2822	1.08202
		0.148521		0.638367	99.1991
		0.147793		0.630126	98.0294
		0.148609		0.646375	100.43
		0.149773		0.642502	99.6477
		0.149861		0.64719	100.361
	4	0.446714	0.5045	0.932737	98.0575	99.1442	0.847159
		0.444033		0.94415	99.5378
		0.444723		0.943346	99.3808
		0.448859		0.940856	98.6886
		0.444263		0.93672	98.7307
		0.429404		0.93829	100.47
	5	0.611891	0.48	1.07683	98.6209	98.5063	0.317991
		0.592432		1.05529	98.4015
		0.597065		1.05946	98.3654
		0.598223		1.05969	98.2812
		0.595443		1.05691	98.2767
		0.591737		1.06201	99.0922
	6	0.160544	0.425	0.591955	101.095	99.2031	1.05272
		0.155218		0.574294	98.9791
		0.155498		0.569249	98.0621
		0.158302		0.580181	99.465
		0.154097		0.57065	98.5414
		0.155498		0.575135	99.0761
